# Supplementary material for: Vieussens’ arterial ring forming a coronary–pulmonary artery fistula with large aneurysmal dilatation: a case report
Source: Eur Heart J Case Rep. 2024 Sep 14;8(10):ytae507. doi: 10.1093/ehjcr/ytae507 (PMC11450478; doi:10.1093/ehjcr/ytae507)
Supplement: ytae507_Supplementary_Data [file ytae507_supplementary_data.zip]

Archive with 3 entries (3 files):
- Video S1_0.mp4
- Video S2_0.mp4
- Video S3_0.mp4
